# Supplementary material for: Application of probabilistic methods to address variability and uncertainty in estimating risks for non-cancer health effects
Source: Environ Health. 2023 Jan 12;21(Suppl 1):129. doi: 10.1186/s12940-022-00918-z (PMC9835218; doi:10.1186/s12940-022-00918-z)
Supplement: Supplementary file 1 — Additional file 1. Dataset supporting analytical conclusion. [file 12940_2022_918_MOESM1_ESM.xlsx]

## Sheet: Echeverria et al., 1995
Application of Probabilistic Methods to Address Variability and Uncertainty in Estimating Risks for Non-Cancer Health Effects
Greylin H. Nielsen1, Wendy Heiger-Bernays1*, Jonathan I. Levy1, Roberta F. White1, Daniel A. 5Axelrad2,Juleen Lam3,Nicholas Chartres4,Dimitri Panagopoulos Abrahamsson4,Swati D.G. 6Rayasam4,Rachel M. Shaffer5, Lauren Zeise6, Tracey J. Woodruff4, Gary L. Ginsberg771.Department of Environmental Health, Boston University School of Public Health, 715 8Albany Street, T4W Boston,MA 021189*Correspondence…
Supplemental Material: Dataset Supporting Analytical Conclusions
Calculating PODs for PCE Risk Specific Dose Analysis Based on Echeverria et al., 1995
	N	PCE Exposure (ppm)	Mean WMS-VR Score	Standard Deviation	SEM*1.65 SD	% Change	LCL	LCL % Change	UCL
Low	24	11.2	9.45	1.21	0.407534	0	9.04247	0.0431253	9.85753	-0.0431253
Moderate	18	23.2	8.89	1.24	0.482247	0.0592593	8.40775	0.110291	9.37225	0.00822785
High	23	40.8	8.08	1.24	0.42662	0.144974	7.65338	0.190119	8.50662	0.0998285
		Exposure Comparison		12
		Continuous Exposure Adjustment		4.28571	Multiplied by 5/7 days * 10/20 m3/day as performed by EPA when deriving the PCE RfC
		Exposure Comparison		29.6
		Continuous Exposure Adjustment		10.5714	Multiplied by 5/7 days * 10/20 m3/day as performed by EPA when deriving the PCE RfC
		Calculating a 5% reduction based on moderate versus low exposure group						Mean	95% LCL		P05	P50	Spread (P95/P50)
		Median WMS-VR change at 23.2 ppm (moderate)						5.92593	11.0291		1.94292	3.61607	1.89474
		Divisor to extrapolate to a 5% effect level with uncertainty						1.18519	2.20581
		Exposure for a 5% Effect Level (with uncertainty)						3.61607	1.94292
		Calculating a 5% reduction based on high versus low exposure groups
		Median WMS-VR change at 40.8 ppm (high)						14.4974
		Divisor to extrapolate to a 5% effect level (with uncertainty)						2.89947
		Exposure for a 5% Effect Level						3.64599
		Difference in exposure for a 5% effect level for moderate vs high						0.991795
